# Supplementary material for: Behavioural responses of brown bears to roads and hunting disturbance
Source: Ecol Evol. 2024 Jun 14;14(6):e11532. doi: 10.1002/ece3.11532 (PMC11176727; doi:10.1002/ece3.11532)
Supplement: Supplementary file 1 — Data S1. [file ECE3-14-e11532-s002.txt]

############
# Variable description

# log_sl_  --> log of step length (m/h)
# Road_C   --> distance to closest road in meters (standardized; (obs-mean)/sd)
# Road     --> distance to closest road in meters (raw)
# suntime  --> solar time standardized in radians (sunrise at pi/2 sunset at 3pi/2)
# hunting  --> hunting period as factor (11 days before hunting (Before) vs 11 first days of bear hunt (Bear))
# bearyear --> bearyear id 
# Stat     --> demographic groups (WC = females with offspring; S = lone females; J = subadult females; M = males)
# timestep --> time step (used for autocorrelation structure; determines how far apparts observations are from each other)
############


# load packages
library(lubridate)
library(amt)
library(plyr)
library(dplyr)
library(sp)
library(gdata)
library(raster)
library(rgdal)
library(spatialEco)
library(lme4)
library(MuMIn)
library(arm)
library(lattice)
library(spdep)
library(vegan)
library(SpatialPack)
library(AICcmodavg)
library(maptools)
library(varhandle)
library(tidyr)
library(broom)
library(data.table)
library(egg)
library(performance)
library(tibble)
library(nlme)
library(mgcv)


# Import data
file.choose()
MOVE<-read.delim2("Copy directory here", sep =";", dec = "." )


# Relevel hunting variable and make sure Stat is a factor
MOVE$Stat<-as.factor(MOVE$Stat)
MOVE$hunting<-relevel(MOVE$hunting, "Before")


# Create model with trigonometric fonctions and correlation structure in nlme
# Model with random slope
# Change Stat levels as needed
# Change 1 for 3 or 4 to save a model output for each demographic groups, males are below in Model2

Model1 <- lme(log_sl_ ~ Road_C*(sin(suntime) + cos(suntime) + sin(2*suntime) + cos(2*suntime))*hunting,
            
                      		random =list(bearyear = ~ (sin(suntime) + cos(suntime) + sin(2*suntime) + cos(2*suntime))), control = lmeControl(msMaxIter = 100),
            
                     			 # Change Stat (WC= females with offspring, S = lone females, J = subadult females)
                     				
						 data = MOVE[MOVE$Stat=="WC",], method="REML",
            
                      					correlation = corCAR1(form= ~ timestep|bearyear))

# Model with random intercept only (for males)

Model2 <- lme(log_sl_ ~ Road_C*(sin(suntime) + cos(suntime) + sin(2*suntime) + cos(2*suntime))*hunting,
            
           			 random =list(bearyear = ~ 1), control = lmeControl(msMaxIter = 100),
            
           				data = MOVE[MOVE$Stat=="M",], method="REML",
            
           					 correlation = corCAR1(form= ~ timestep|bearyear))


summary(Model1)


# Check autocorrelation
acf(residuals(Model1, type="normalized"))

# Check residuals vs fitted
plot(residuals(Model1, type="normalized")~fitted(Model1))

# Normally distributed
hist(residuals(Model1, type="normalized"), xlim=c(-4,4))


  
